# Supplementary material for: Cream Formulated with Lemon Essential Oil-Loaded Pectin Capsules: Effects on Microbiological Quality and Sensory Properties
Source: Foods. 2025 Aug 15;14(16):2828. doi: 10.3390/foods14162828 (PMC12385489; doi:10.3390/foods14162828)
Supplement: Supplementary file 1 [file foods-14-02828-s001.zip]

Archive with 1 entries (1 files):
- foods-3753216-supplementary.pdf
